# Supplementary material for: Depletion of γδ T Cells Leads to Reduced Angiogenesis and Increased Infiltration of Inflammatory M1-like Macrophages in Ischemic Muscle Tissue
Source: Cells. 2022 Apr 29;11(9):1490. doi: 10.3390/cells11091490 (PMC9102774; doi:10.3390/cells11091490)
Supplement: Supplementary file 1 [file cells-11-01490-s001.zip]

Archive with 1 entries (1 files):
- cells-1675309-supplementary.pdf
